# Supplementary material for: Fast detection of slender bodies in high density microscopy data
Source: Commun Biol. 2023 Jul 19;6:754. doi: 10.1038/s42003-023-05098-1 (PMC10356847; doi:10.1038/s42003-023-05098-1)
Supplement: Supplementary file 7 — Supplementary Data 1 [file 42003_2023_5098_MOESM7_ESM.txt]

{
    "figure_4": {
      "fig4d_violin": {
        "x": [
          [
            1.0365731827609872,
            0.5022317178611614,
            0.21841764344950798,
            0.5518585105812271,
            0.3022167414286384,
            0.5249347059188397,
            0.6726589257349428,
            0.42710623719083873,
            0.3025764272535554,
            0.32426957324708616,
            0.3973718985471757,
            0.6563898515150907,
            0.5205683931530902,
            0.32783191170756715,
            0.45763902803183487,
            0.4471772706951191,
            0.28374610903098413,
            0.6163549181023711,
            0.4681612997943459,
            0.6315572348998459,
            0.2258657191506624,
            0.7426268381593043,
            0.8818353360737733,
            0.8851833304257176,
            0.6889920179532026,
            0.40659280007206205,
            0.34478699149543707,
            0.577705577399101,
            0.25182057561445653,
            0.3459616259533366,
            0.4677670356557229,
            0.5672396781305048,
            0.6747703034509411,
            0.6789846730521829,
            0.322765984284793,
            0.27036331763466287,
            0.5329766143770207,
            0.4064132979762128,
            0.5068048279931092,
            0.6369104011555535,
            0.47196780712373976,
            0.21302701995073092,
            0.4716281305866913,
            0.5349868280968516,
            0.5902163113891739,
            0.5947422709812555,
            0.39576274653527355,
            0.7500036955521171,
            0.5152585621039505,
            0.6879415796109372,
            1.0201521587270925,
            0.3592498152595991,
            0.3661852108413657,
            0.26888370462220323,
            0.29653891782649805,
            0.3495996071679458,
            0.4204080044659934,
            0.42130333417574034,
            0.4996215488497727,
            0.367286894753702,
            0.9835599568777997,
            0.2737554780896328,
            0.46397383277817833,
            0.4548172662212823,
            0.32823547557217053,
            0.37804331961685606,
            1.1891010691866053,
            0.2861667645156566,
            0.5783049521251673,
            0.357030285860893,
            0.4276816147632185,
            0.4144161154118146,
            0.7309529386559831,
            0.7310910224929198,
            0.41198078463451854,
            0.5463056173197041,
            0.9422603512442742,
            0.36305115005959354,
            0.3265517969616889,
            0.45897834867630943,
            0.6391816522902273,
            0.6311241644900517,
            0.673890069857696,
            0.2713680319227693,
            0.2977010807430402,
            0.42778174669646557,
            0.6979628544247508,
            0.43889336931150336,
            0.42402174608196336,
            0.6459243267548904,
            0.3949955575931574,
            0.8357670568836016,
            0.8220020981652778,
            0.5199026385690991,
            0.33490373503715987,
            0.3375422840704513,
            0.723263091025245,
            0.29748845079002056,
            0.45145128335300916,
            0.7522914110508209,
            0.5643254166645322,
            0.2641062617626025
          ],
          [
            0.3071726040991574,
            0.3655599804136614,
            0.3021593531096464,
            0.6370058517901179,
            0.40703720857818587,
            0.45591145751366224,
            0.809955156392511,
            0.3982405122465753,
            0.4437834350736425,
            0.637824152194811,
            0.7508671087127803,
            0.631843402384541,
            0.5866943680972232,
            0.699074638740898,
            0.41384364816944785,
            0.3163980082301896,
            0.22847148007032125,
            0.5180572565360873,
            0.6005711478993339,
            0.7060755185451951,
            0.3887652095044397,
            0.33047530153862276,
            0.9236144876117462,
            0.5686307353379848,
            0.28550852436964974,
            0.5603802967342651,
            0.7768314101458089,
            0.6341628684134292,
            0.40826126864797324,
            0.40225412605082433,
            0.3005503486505348,
            0.9087888162960348,
            0.44029702800034215,
            0.8132560660956855,
            0.8493760166275526,
            0.47033613991182427,
            0.37157633169980897,
            0.4220667002307072,
            0.25134774869775073,
            0.46978658396249,
            0.49799961657382846,
            0.42275740650696253,
            0.4348912113004516,
            0.21523955184266166,
            0.4825042111959947,
            0.4133771622996613,
            0.44610868689443905,
            0.5918121401623877,
            0.5555915315237104,
            0.44593353228099736,
            0.4405111263879267,
            0.38479316669802693,
            0.4517482148041212,
            0.3673001298385173,
            0.48480936544818753,
            0.5394640424523641,
            0.9716911596174307,
            0.777682963890726,
            0.7403203800220239,
            0.9735289260758131,
            0.35722931290735876,
            0.4727777423803787,
            0.6439860600749324,
            0.6366662919685112,
            0.649559808542747,
            0.47047438144124515,
            0.9603164668281916,
            0.2827205211605126,
            0.25966952785072267,
            0.27760316807808116,
            0.32016463681177476,
            0.3699537530673382,
            0.4047722748722022,
            0.7672510663797658,
            0.2828255599535316,
            0.40704510397294696,
            0.5997119909416063,
            0.9024976873663942,
            0.4530320881913983,
            0.4798467314632626,
            0.214145483020327,
            0.44653366678637335,
            0.41951069910050875,
            0.7899754339901933,
            0.43809243517061125,
            0.9879525315519161,
            0.32137054405555887,
            0.5332641120465134,
            0.3787797486667136,
            0.41362696743076377,
            0.32628716216864273,
            0.621660331227915,
            0.6448896972767393,
            0.4550277794110838,
            0.7283486172282851,
            0.555190282064124,
            0.5695863204934288,
            0.9924853931835612,
            0.4148733035041299,
            0.32705746866859037,
            0.5388304470414284,
            0.2793531413094257,
            0.4778627192643367,
            0.31670254805978415,
            0.6103089616984786,
            0.5749104968164439,
            0.3957134332999835,
            0.5037284533076154,
            0.4729023931942898,
            0.8172020247417698,
            0.4847871827910757,
            0.5452994987682103,
            0.28414137581637816,
            0.32836358808983696,
            0.33343742001168863,
            0.653917023952275,
            0.33955362802128713,
            0.39138144113577034,
            0.6758402288388444,
            0.6125885131853231,
            0.24081432757910867,
            0.5320570851600045,
            0.6973275934970278,
            0.9851029797999337,
            0.5532941763064829,
            0.4992471813484675,
            0.4140239820700754,
            0.7041262163207478,
            0.5309543922110004,
            0.8775175528672261,
            0.25669015802253803,
            0.2555502101947854,
            0.5538177727836425,
            0.5872736299100819,
            0.5939819017523189,
            0.6047599009536482,
            0.5624857862544127,
            0.688601164555317,
            0.861929799893676,
            0.7737918041332339,
            0.3951860035005226,
            0.4356232958346986,
            0.4434433199492972,
            0.36895831006840424,
            0.35897846609850215,
            0.3302595782539185,
            0.40165057717438607,
            0.4137433863019478,
            0.5209300537029015,
            0.6012691597510562,
            0.5834223885529831,
            0.2917748122817409,
            0.414842780762758,
            0.8319263649270244,
            0.775893907361575,
            0.5784942775389766,
            0.9341307683577561,
            0.6333958527776028,
            0.7349447753568156,
            0.34142534017587656,
            0.42829589227532444,
            0.8777901539599662,
            0.43080501520277686,
            0.3707272298155807,
            0.3769034032400342,
            0.5517802082318987,
            0.42851675035002257,
            0.3756184731458445,
            0.8534151937433683,
            0.5164476041548733,
            0.8920547095787846,
            0.2259828018711968,
            0.9441489968985071,
            0.9281895906192895,
            0.5733469748551611,
            1.013534262849473,
            0.33809037522430746,
            0.5841636083420925,
            0.3434344116395793,
            0.8499622198725396,
            0.7236032144612836,
            0.9436135212119287,
            0.783654634511792,
            0.3192589024778908,
            0.2806866527047847,
            0.20435667219851264,
            0.30426641603991395,
            0.5458564944427174,
            0.43777895047743176,
            0.725467067600415,
            0.35824669207603366,
            0.5771355749105906,
            0.46206417947646866,
            0.5973719948257848,
            0.3047179308161193,
            0.7049535829727546,
            0.2751778199468987,
            0.21985417306273436,
            0.4057954149083424,
            0.5709137613824865,
            0.2831986202607079,
            0.3706434570420505,
            0.700142513393659,
            0.5909565589641904,
            0.5384558863665073,
            0.3965787399732706,
            0.43438649823214925,
            0.6309022228510912,
            0.5658801025608148,
            0.18868446388941795
          ],
          [
            0.4528120424231634,
            0.3808896580374154,
            0.45424448215206104,
            0.23157165023928217,
            0.5235326994965975,
            0.28239852835215434,
            0.33731165393440277,
            0.2478714671891855,
            0.3392484621267724,
            0.8072356090731615,
            0.7671979769989162,
            0.6293028431119402,
            0.18719611472985628,
            0.5906940717513118,
            0.6868802037683117,
            0.4682158208912178,
            0.5304779019593066,
            0.6468795214179779,
            0.46467955299255864,
            0.6373654244032135,
            0.3674099299681643,
            0.7588404504534798,
            0.7912670534723623,
            0.7983991681626891,
            0.3118836739787497,
            0.4254725312049541,
            0.7304431362786776,
            0.6177714241113882,
            0.4951069521151136,
            0.43191577530370606,
            0.6987958555913468,
            0.6988115080951068,
            0.25650150075237693,
            0.6948632250167893,
            0.40284360417526277,
            0.38605991503724196,
            0.34386587897847015,
            0.2378229863816957,
            0.5614716673128456,
            0.5680307320211015,
            0.2515278688736085,
            0.4287382097638888,
            0.3577293147251458,
            0.33724646823110743,
            0.6579776156931901,
            0.49511782812639243,
            0.8235398074384596,
            0.4867492062006327,
            0.3781681941754516,
            0.30687075308549755,
            0.7057980695625049,
            0.5463464888599098,
            0.3911559731320245,
            0.7274977077348224,
            0.4245020522068098,
            0.44928713602999987,
            0.47233929676352776,
            0.43521158627463946,
            0.6173153003746906,
            0.5662140835550887,
            0.3825357832379261,
            0.24619311138693095,
            0.5235622049227912,
            0.5364018062066442,
            0.6296260789733338,
            0.2659003348772162,
            0.48721449273916395,
            0.6119944320045646,
            0.2909248231874198,
            0.5707843987462133,
            0.6082066767172504,
            0.39042373352928017,
            0.2684832401661507,
            0.3732726344520406,
            0.7184488296494517,
            0.8770863343741832,
            0.49662517627346753,
            0.6319278564984993,
            0.42374307580613574,
            0.5612735302914179,
            0.6894969470907789,
            0.34716710806698786,
            0.40218175949921087,
            0.5836399559205498,
            0.3572106425134205,
            0.22498606436007113,
            0.5364574565495963,
            0.39258797232196724,
            0.5022630395295592,
            0.5162998917447861,
            0.5996393076226875,
            0.5549582791773399,
            0.21058726165470804,
            0.2855978557087527,
            0.4464438147242061,
            0.7440524527160746,
            0.7225636499005695,
            0.27830037081818393,
            0.47482173328454647,
            0.35566612209928283,
            0.2589287640396032,
            0.713535121960986,
            0.3368184007274171,
            0.553415758377101,
            0.4870040257424959,
            0.27461347583553086,
            0.9898163864372723,
            0.9257249160238586,
            0.40788609209478127,
            0.4684606364814474,
            0.5255948286641788,
            0.46602443045161385,
            0.5879360255861884,
            0.36547346794196794,
            0.544808344604265,
            0.3038738309959895,
            0.4728961414871126,
            0.4296069716600616,
            0.3472822607657773,
            0.6357158118775044,
            0.4087660195376264,
            0.7475785263175523,
            0.4235447499885421,
            0.2275329164393943,
            0.6109679092500802,
            0.2883179522247386,
            0.3480764197108917,
            0.5505765906088917,
            0.3393472826940596,
            0.21383307750681294,
            0.7518985589051647,
            0.45603098733239483,
            0.5018343319376412,
            0.30845149916019415,
            0.2888101063075973,
            0.4453465397517325,
            0.27008645879825793,
            0.6195848733799425,
            0.439403368051163,
            0.4866546934813247,
            0.7023057735997675,
            0.36295570530947524,
            0.6033215509504307,
            0.5662983736873148,
            0.8319908018341237,
            0.42981490417308965,
            0.47036629853237544,
            0.9417029576604972,
            0.485107609850248,
            0.3276306129312706,
            0.4289126190926892,
            0.6636871854681721,
            0.5517733939550802,
            0.503380202615587,
            0.3135093717301496,
            0.435214057359049,
            0.34548486685066465,
            0.4140551742959612,
            0.5170907347951833,
            0.682220115116207,
            0.7200108632400892,
            0.5750508182854617,
            0.27065300732977976,
            0.6376831612500852,
            0.4880237253865484,
            0.6736740611807948,
            0.691983607846457,
            0.5364369171401198,
            0.26463506475866233,
            0.5655526892890564,
            0.5087106019063057,
            0.44563026362745806,
            0.79228451894775,
            0.6377697463635296,
            0.9558928317606821,
            0.5789396600550426,
            0.2997579316024413,
            0.7492736284957645,
            0.38197586522160576,
            0.6580366209337358,
            0.46323804790572537,
            0.5594177491796298,
            0.41367040760457774,
            0.2710440624712516,
            0.6490123680613332,
            0.6825341453575319,
            0.49436132878293115,
            0.37611384003925896,
            0.8929979503380702,
            0.5924543334741328,
            0.592905098961811,
            0.447901053456984,
            0.42479467013925054,
            0.34415262385659495,
            0.45644949224178105,
            0.43878749000990835,
            0.31295945840002604,
            0.47787619204278076,
            0.7951056476803955
          ],
          [
            0.6069190134566669,
            0.7790385053507768,
            0.7482838956680177,
            0.2804457644956314,
            0.6969073913252336,
            0.27391618670818035,
            0.9205326826351218,
            0.5499501068126339,
            0.3969445613267765,
            0.6499869568920765,
            0.2389574623169156,
            1.0159933951234856,
            0.40997034506150265,
            0.9057875837223861,
            0.288210890129174,
            0.4024777756378357,
            0.7792633040522097,
            0.6565005804134693,
            0.712026049258052,
            0.4358672171573381,
            0.5862154801748205,
            0.5235917317107255,
            0.6688047716378872,
            0.5456922757609103,
            0.79020892747103,
            0.7443988773861725,
            0.30833628942127844,
            0.2899177126082686,
            0.7726566417524611,
            0.6502081065926003,
            0.5476458052201092,
            0.32394820118653295,
            0.2631442297813478,
            0.8047543775965789,
            0.7453307926495315,
            0.29842534479561056,
            0.2557223487451374,
            0.47818058477452,
            0.3364600710063248,
            0.7211111614404355,
            0.7795029280158299,
            0.4009459450551057,
            0.6280470722269199,
            0.8048233877905067,
            0.434887270625306,
            1.271058175398118,
            0.2792948231456927,
            0.59022517786459,
            0.4170570203888488,
            0.2807431588733348,
            0.29284318727591685,
            0.23957147444196839,
            0.3594231155403208,
            0.3816306917054523,
            0.6883538740874774,
            0.4624818228378331,
            0.5173876321840886,
            1.1097247085671187,
            0.5375014138046944,
            0.43289101103543254,
            0.4039837325904941,
            0.45906993436581817,
            0.884887294681781,
            0.4670458232733134,
            0.44938111201162567,
            0.5031169718095853,
            0.2615846352293949,
            0.3636522479956115,
            0.39003981870656845,
            0.18231921686991323,
            0.3655789353838449,
            0.37902967780599295,
            0.6015478370805541,
            0.3368335168599022,
            0.3557312279825244,
            0.737116481606978,
            0.5340044806549497,
            0.6569492087628628,
            0.24588578838098418,
            0.21477767517537116,
            0.32944345207212067,
            0.2763585978365387,
            0.7908063043739418,
            0.38500943880812355,
            0.5268149230672954,
            0.3917187601420178,
            0.7821540165501004,
            0.9879114204681452,
            0.8398799240221804,
            0.5935724096979224,
            0.9438485091869147,
            0.4435934505378061,
            0.5082687034397768,
            0.3524136096427717,
            0.5594051766350404,
            0.49155736462050126,
            0.5852926891382633,
            0.373059744223395,
            0.31408999146008537,
            0.6269898290485122,
            0.20671610473426108,
            0.3081732322278567,
            0.349486238866765,
            0.4541694044596673,
            0.4082898877288052,
            0.41696162406567017,
            0.6036916073998327,
            0.5370129987965452,
            0.3544842665152807,
            0.6171930734817593,
            0.38465881092635196,
            0.6251568170714805,
            0.45170402676615207,
            0.740237873196071,
            0.5435000211502802,
            0.7212888610769447,
            0.4063287195951505,
            0.6708571833764376,
            0.4237717986387832,
            0.6020639637496583,
            0.23922255606300794,
            0.4582504396653748,
            0.4762650423809659,
            0.5523091267746463,
            0.9521549387718979,
            0.44455810988932565,
            0.26197321696301656,
            0.7459790908143743,
            0.35086595373821095,
            0.5160938833097739,
            0.577403509267572,
            0.4703051922197099,
            0.5196131515790875,
            0.49403090012706213,
            0.35796811964577563,
            0.7339656603310695,
            0.46665509576614583,
            0.6330470064067365,
            1.0228245395189624,
            0.5770562492338753,
            0.5814283440961189,
            0.6731102496125002,
            0.3197816154231958,
            0.47310748338248637,
            0.1876101649669791,
            0.7858662330777709,
            0.3684294484685375,
            0.6762412536421889,
            0.3377905705855416,
            0.6944686976819945,
            0.6121465815606041,
            0.5073496680280106,
            0.30483001299948587,
            0.805882807006459,
            0.8322139469109872,
            0.3143426578322803,
            0.8709740638006219,
            0.7347502138808978,
            0.6394133472977576,
            0.38492061559432117,
            0.3855052794689262,
            0.5789607545123531,
            0.3231379348597772,
            0.547444805841204,
            0.6427160948313043,
            0.41692553634151325,
            0.5227624938308518,
            0.5101293461766834,
            0.6916495751740744,
            0.4988518917892912,
            0.4650440331444974,
            0.5818742956685646,
            0.42040059774068583,
            1.068349300327387,
            0.9394051887211033
          ],
          [
            0.5853208392051731,
            0.21714761996841078,
            0.5412118799499175,
            0.7101876506320598,
            0.16684440685067847,
            0.7761026880296781,
            0.4948899043622887,
            0.5974205757434353,
            0.35371320610585755,
            0.3421133681029086,
            0.3648528761536155,
            0.3448437053505512,
            0.4367000378017534,
            0.7336102801770013,
            1.1058881196638064,
            0.6848237356518985,
            0.6646043921283414,
            0.37395133806486686,
            0.7042558405810728,
            0.782154238788581,
            0.8534734972759244,
            0.5964199478888289,
            0.18568545301751124,
            0.39135681128041233,
            0.511338409286971,
            0.440721239565936,
            0.2823088986169368,
            0.9290195592745945,
            0.8061864897143346,
            0.9514605256009782,
            0.4970995150756635,
            0.353487497195902,
            0.21166148727011377,
            0.6574367780973178,
            0.4090900638309384,
            0.35234139783978946,
            0.8423149306500368,
            0.48647151856134496,
            0.3708899550079491,
            0.7586770491123926,
            0.5496613694332582,
            0.808442564883603,
            0.8756902710324701,
            0.4048306273823225,
            0.22757692921183717,
            0.7779483869108504,
            0.6415359581074674,
            0.4036819633927036,
            0.33193200178699517,
            0.6604741447500954,
            0.26056870584129244,
            0.3360854304436243,
            0.6315413763226081,
            0.2898321890686514,
            0.3362952915964357,
            0.9482400760465665,
            0.41878997558726766,
            0.45940729940634306,
            0.4621487381743713,
            0.6156041034397585,
            0.3952682028534142,
            0.3843425309516218,
            0.4146025211749058,
            0.2927711518892619,
            0.17389373255604884,
            0.41908435991877574,
            0.5500639519342526,
            0.4619827086631429,
            0.6804278127955469,
            0.8816032943617482,
            0.8335608974674372,
            0.8374546455484932,
            0.5342585393444378,
            0.38242354769812326,
            0.5374263067597899,
            0.6107300170244089,
            0.39234689213604673,
            0.675964315175744,
            0.5502064342433355,
            0.916539714062947,
            0.35307244474245536,
            0.7807612719600548,
            0.38395245843335085,
            0.4557670883832593,
            0.7685194015195672,
            0.3159662480976403,
            0.8412228123458507,
            0.5982401171694361,
            0.18551968570440341,
            0.8657000400116418,
            0.5849178230244467,
            0.6435687165231913,
            0.5765941752637476,
            0.7016244685617785,
            0.8133382303917182,
            0.27400191055904755,
            0.8793225473234165,
            0.25058298718716066,
            0.34900460261240757,
            0.2734911612407451,
            0.6645805971509549,
            0.2939549937844716,
            0.5505924239938816,
            0.39761718843079935,
            0.5653096338603003,
            0.4336142494985655,
            0.5080857591506677,
            0.4137152450494495,
            0.906019302088236,
            0.7142453391687651,
            0.689920204682153,
            0.4017506123093804,
            0.6643016508379792,
            0.5493654269163332,
            0.3735987809825078,
            0.29020119893181673,
            0.4260780124592408,
            0.22978310630769674,
            0.45186714548936835,
            0.33696763706236615,
            0.25970870712971555,
            0.5954516135802498,
            0.375823215734656,
            0.46305165431509876,
            0.44383815261009757,
            0.3204929346621586,
            0.4824414941730285,
            0.36389005520514284,
            0.7694364719578842,
            1.035283092581422,
            0.5321366527639674,
            0.3803300000667016,
            0.2298411539709882,
            0.2740368425684621,
            0.5393796441531076,
            0.7206041812418478,
            0.45429097628885723,
            0.9468387397333345,
            0.609754398107059,
            0.1856322688670924,
            0.38349830239834537,
            0.35458035545611016,
            0.3943129650039237,
            1.2691706836744872,
            1.066956582120972,
            0.44789665452737776,
            0.34371908494178677,
            1.0295504637944866,
            0.32282792149768563,
            0.3849512230916359,
            0.7513850506098911,
            0.5850300333247603,
            0.5401841897080274,
            0.640876732900245,
            0.6095551555592896,
            0.4355016628634221,
            0.8110384914722866,
            0.31854434588542396,
            0.6939886997250452,
            0.29548786523121695,
            0.3579024221128409,
            0.6217371301146405,
            0.2705197820890862,
            0.5538813587442133,
            0.4310215364463672,
            0.6790866399838038,
            0.5757121317063428,
            0.5300260862389653,
            0.265490776295876,
            0.4421104166046661,
            0.36826584440360055,
            0.16045122259431308,
            0.44761518766101566,
            0.5465259668557186,
            0.7093133150502314,
            0.41052907239062486,
            1.0084559228779857,
            0.7307387783588609,
            0.46630173550553616,
            0.5181980406239001,
            0.47442505101185223,
            0.2326694144473867,
            0.26789048382492653,
            0.326938504286758,
            0.33929427428556563,
            0.5637087664974263,
            0.3142813820983281,
            0.7430418570545209,
            0.3820471485001406,
            0.9157173867884961,
            0.45055059162651007,
            0.5817317185705326,
            0.5126639188243381,
            0.8397615969880835
          ],
          [
            0.5551900169976763,
            0.653427522588151,
            0.4554013425524198,
            1.0715751419170998,
            0.6845280171630715,
            1.0298729720380928,
            0.654076369669144,
            0.8169414335749469,
            0.26178651794109226,
            0.568563420535898,
            0.43323893522308626,
            0.3408092252647946,
            0.6698312121425599,
            1.0884188167512918,
            0.8804407342049632,
            0.816275499792495,
            0.2652426287275002,
            0.19380225033813375,
            0.8402021208729413,
            0.2161540871142042,
            0.48295308682651056,
            0.5590451436994134,
            0.19250490583604288,
            0.7200711958002455,
            0.5198444266590784,
            0.17607519713145708,
            0.4279900592557997,
            0.438780836646992,
            0.6875883512388841,
            0.5177577903136277,
            0.42016717319809527,
            0.18524849789846617,
            0.3169793536480999,
            0.3644786230398851,
            0.6727819121811781,
            0.5132421511751131,
            0.3078511607113538,
            0.3403639010766884,
            0.5807466307993769,
            0.20811858547189088,
            0.3944993030170662,
            0.38541472015370837,
            0.28116773851682675,
            0.4034355715333164,
            0.6439389015334206,
            0.6873851620550411,
            0.3363399859161818,
            0.6279062732351083,
            0.37695188483772607,
            0.5679454160088169,
            0.2985259254400921,
            0.43317411807528056,
            0.3891911581954775,
            0.3293805543151966,
            0.6998664609462596,
            0.39478358352401355,
            0.38418631546273097,
            0.6246668619062978,
            0.5029129538083019,
            0.36503709329359674,
            0.4865807932735298,
            0.857383976054001,
            0.6590856868293089,
            0.2224753099074029,
            0.4147738433530793,
            0.39127335861329937,
            0.6859342532496852,
            0.5458326204875683,
            0.6910844167490874,
            0.32825139160127237,
            0.3523153790134857,
            0.5412011668602756,
            0.7467096889467495,
            1.0531991211172371,
            0.8233169620142989,
            0.4259314235545398,
            0.3890653210016031,
            0.6186356217379154,
            0.19504498793500388,
            0.3592599332191787,
            0.5053113513845884,
            0.5381323507893057,
            0.21255626057870536,
            0.3572899762352733,
            0.600521773544961,
            0.41638139840890476,
            0.645317839145037,
            0.6827019600443529,
            0.49594484437204667,
            1.0423163227853627,
            0.3297474108078961,
            0.19078676918609855,
            0.9084172168566231,
            0.5129303635749392,
            0.6370444616496389,
            0.6406719499672336,
            0.38578055142063633,
            0.4005941803427199,
            0.28581313737472386,
            0.5570372331453232,
            0.25066514375445953,
            0.5410064231246305,
            0.6025968188095161,
            0.48060506586606544,
            0.8372112030705582,
            0.26443244709004704,
            0.32075907620183847,
            0.46582521207576494,
            0.2507070432669611,
            0.5972802575280473,
            0.5092619398702924,
            0.6877568938898148,
            0.5206911034890038,
            0.5443641912184346,
            0.47337222339354285,
            0.5925948469766843,
            0.48742316877655734,
            0.2800438002122937,
            0.7109624169218992,
            1.0712426389632324,
            0.8710928728185359,
            0.49672361828382045,
            0.712916671127167,
            0.32360021344952433,
            0.800117362725326,
            0.6808609007914515,
            0.3906011991373557,
            0.43790050847101614,
            0.7739934295400294,
            0.19751574235565347,
            0.6851165655061016,
            0.8088126184572669,
            0.45204235982969027,
            0.662252284604708,
            0.4725811974398753,
            0.3345522583724811,
            0.7443129770292538,
            0.6038215900396448,
            0.706580707225492,
            0.40262602756327165,
            0.2134752679448072,
            0.4737775784158895,
            0.5067926103211742,
            0.2920072429237556,
            0.2492803561656387,
            0.4234344183247458,
            0.8345582785017899,
            0.5622903596358184,
            0.9634709819276759,
            0.4667408571940172,
            0.3903728284620314,
            0.43544067716706647,
            0.7577576099176366,
            0.5620611726278404,
            0.5121497552348173,
            0.7748488101145558,
            0.16730851945168357,
            0.36792061155745887,
            0.533767250551866,
            0.31811425459895376,
            0.2300502432456499,
            0.9468603147506379,
            0.517760156234914,
            0.38443365094959797,
            0.7192632229114931,
            0.7381235352870805,
            0.6331086057519916,
            0.4882379028679567,
            0.5494560058161639,
            0.3898910770907513,
            0.541385555388203,
            0.25068483747445575,
            0.39057826886107305,
            1.0113656196281384,
            0.4378944874906017,
            0.15824677423097147,
            0.7347519698969618,
            0.3385642071212862,
            0.5323012547909742,
            0.7574434712376746,
            0.6076213618302371,
            0.3189201772830328,
            0.25196013056943944,
            0.4698163440434716,
            0.48935979345103003,
            0.5492029949868095,
            0.6118951685193182,
            0.36023122277693825,
            0.23365209192239453,
            0.7781462892888151
          ],
          [
            0.8169909022533334,
            0.8224849084452607,
            0.3137939865002542,
            0.6472570418063703,
            0.2950977868153454,
            0.3376008106861649,
            0.7060797439450319,
            0.4025545200368414,
            0.3591500009957261,
            0.35570729661848266,
            0.7059644405106542,
            0.3684125847810968,
            0.6705711247543386,
            0.9174846448578761,
            0.47680732920213087,
            0.34513249972324417,
            0.3884494245760573,
            0.5071508844713907,
            0.7537579442616033,
            0.528076722107367,
            0.2648269737533619,
            0.8854953941511452,
            0.5308138206767697,
            0.3883810393135304,
            0.8186736249234001,
            0.7914616671955744,
            0.3263463936289653,
            0.7763932641772142,
            0.7592817230023,
            0.37213336070492337,
            0.3845046201443429,
            0.3819028078934885,
            0.33013405604716084,
            0.4922207827283379,
            0.49540231996429274,
            1.1920420784801196,
            0.5912693809360232,
            0.48910329153572585,
            0.41536069170996054,
            0.7018103454721768,
            0.7365219067946356,
            0.5790299659449725,
            0.29307975452128715,
            1.145099174280896,
            0.5878371540789274,
            0.20651413940179716,
            0.5546025118961755,
            0.31452411785500994,
            0.44421710839598527,
            1.1489462957358796,
            0.8015290567872635,
            1.0967424063226485,
            0.9325733940454575,
            1.018479775158081,
            0.8548371540215344,
            0.4514539044737226,
            0.8426685794289509,
            0.9059175869758358,
            1.0163689880667337,
            0.9485716603749189,
            0.37033112216615033,
            0.3782317611415979,
            0.19685310242643295,
            0.6872264982647328,
            0.5963605678959769,
            0.5797371268222193,
            0.43050828184633816,
            0.5855087716646423,
            0.18993739757475636,
            0.7593829584332991,
            0.9928125225686448,
            0.6754178121756861,
            0.5278507131593676,
            0.6222628304527688,
            0.38261525946664227,
            0.8239986787724571,
            0.7151749574667694,
            0.3393089784370107,
            0.46749198133160635,
            0.6889215582693462,
            0.5475180703141351,
            0.37325599728826425,
            0.5622072612840066,
            0.3883436526243504,
            0.426017973432791,
            0.5533101817694164,
            0.40930651462749285,
            0.39797258844860534,
            0.47708421566244613,
            0.5090553759313972,
            0.4903154893879156,
            0.33993489838823066,
            0.6999024652026463,
            0.44360835535689747,
            0.5016738293085795,
            0.3730532942436117,
            0.5837263292319935,
            0.417866685940144,
            0.49878527504747033,
            0.43508192338483337,
            0.4422709424723039,
            0.4069517105496528,
            0.3664589382203899,
            0.7135764749576607,
            0.3956199587466924,
            0.6244634188440447,
            0.5942272550521951,
            0.951228456095241,
            0.9105373590073805,
            0.773179173351914,
            0.566353099170641,
            0.5735374515666646,
            0.8721983420173623,
            0.5042377515010412,
            0.30669496498680093,
            0.9152145793818227,
            0.8090002081893478,
            0.15022577611233578,
            0.6232640847269404,
            0.45297743631059056,
            0.3562920258980373,
            0.6883651185849124,
            1.0251421094757316,
            0.7970519916385046,
            0.3463754536308494,
            0.7407698507074099,
            0.48131053649984806,
            0.5476558858919478,
            0.3460408296874597,
            0.3879150685393041,
            0.30052681252056196,
            0.24363570726172393,
            0.8110730975475728,
            0.4567331716335738,
            0.6910183854125759,
            0.35221162657885663,
            0.6242122980463549,
            0.26987354178865686,
            0.21702246616435802,
            0.3713549998800142,
            0.3105265786535882,
            0.3792272200591213,
            0.6058423075607622,
            0.7742383048859101,
            0.8934235295778349,
            0.24898754086300792,
            0.8533618770382553,
            0.43484432758676894,
            0.2439511425283792,
            0.6262063038550897,
            0.6862582901771891,
            0.26138068553856164,
            0.2277652572789652,
            0.6199283113466827,
            0.6768606659260863,
            0.367455394159228,
            0.28018707392671055,
            0.3549824734873955,
            0.8435681078674544,
            0.3828870960919175,
            1.2911373829263446,
            0.4320110973485566,
            0.7390386551496007,
            0.35153694443775596,
            0.45507099350439306,
            0.6364183946257624,
            0.48355340497877813,
            0.7517919000094662,
            0.2923703548049418,
            0.5891413550744498,
            0.37665163938101015,
            0.4618178292216953,
            0.9007921073059039,
            0.7150530747926,
            0.7817302277904634,
            0.8881753903186164,
            0.47031158977777593,
            1.1706646557250826,
            0.7899649805656281,
            0.33965302550709037,
            0.5305292626966431,
            1.0012139433390757
          ],
          [
            0.7045117251947562,
            1.4247774604078491,
            0.5360766912859805,
            0.5379230324328867,
            0.3866998397857245,
            0.25895563747465167,
            0.7289905350543378,
            0.5537106586238477,
            0.7771732296168045,
            0.3044760550478241,
            0.5904401704536364,
            0.41961329969555516,
            0.1591463585537357,
            0.34540654829412976,
            0.40724563272645736,
            1.2823358195067667,
            0.9861472096225442,
            0.39187423408409805,
            0.29155001725892826,
            0.5248109651103608,
            0.34608344129490737,
            0.49082180790733254,
            0.3007898869778498,
            0.7318854371198744,
            0.5075395068157538,
            0.9372005922449979,
            0.4793583702627556,
            0.3587774916889288,
            0.756328095997687,
            0.6357123215508383,
            0.7639749526336941,
            0.48638276461046337,
            0.4335843394438601,
            0.5998665987376797,
            0.5480422883040987,
            0.6986665299179647,
            0.5398269828799966,
            0.6054992198413375,
            0.5832487773069259,
            0.2977411281324604,
            0.6976812396756054,
            0.5967160623062193,
            0.24127268696296889,
            0.3457013135970064,
            1.3149679610470613,
            0.5967867721147047,
            0.27754290134183895,
            0.4297125495370435,
            0.3577409059411687,
            0.3451616204411235,
            0.5661129441110418,
            0.514906509884172,
            0.5244251187418896,
            0.3299092558891441,
            0.5285984956806572,
            0.27216439068214515,
            0.9146543242567226,
            0.8857911853823733,
            0.6933597831766107,
            0.44822778348407377,
            0.40057565463292377,
            0.33057015462124884,
            0.5273630351333192,
            0.20411646345086593,
            0.4714988095587445,
            0.44168981350839404,
            0.4972438556057958,
            0.7253183510634746,
            0.22803396851263677,
            0.33965685270599894,
            0.4163275515368,
            0.8033112546480827,
            0.734925646322427,
            0.45723820139887794,
            0.27970758611717794,
            0.5539956231522442,
            0.6599537910895577,
            0.527891180312006,
            0.6453364179690447,
            0.5562199765325332,
            0.5522608610747218,
            0.4579646171362981,
            0.43531417447248205,
            0.46966199616058957
          ],
          [
            0.34780242743112727,
            0.9338772378494224,
            0.60298733241569,
            0.6241948549119924,
            0.4811924462784084,
            0.737437199454971,
            0.5489465847313888,
            0.6785157587010281,
            0.7520794087869331,
            0.3005560248790379,
            0.936160663434376,
            0.5809362583303681,
            1.35643108522738,
            0.7923442444140346,
            0.9322361043352664,
            0.8945023647963094,
            0.3583073138600994,
            0.464728939201135,
            0.39941701501523375,
            0.2435135864590307,
            0.8918830996097201,
            0.3937065038012395
          ]
        ],
        "y": [
          0.2531851851851852,
          0.6528888888888889,
          1.0525925925925925,
          1.452296296296296,
          1.8519999999999999,
          2.2517037037037038,
          2.651407407407407,
          3.0511111111111107,
          3.4508148148148146
        ]
      },
      "fig4d_outliers": {
        "x": [
          0.2531851851851852,
          0.2531851851851852,
          0.6528888888888889,
          0.6528888888888889,
          1.0525925925925925,
          1.0525925925925925,
          1.452296296296296,
          1.452296296296296,
          1.8519999999999999,
          1.8519999999999999,
          2.2517037037037033,
          2.2517037037037033,
          2.651407407407407,
          2.651407407407407,
          3.0511111111111107,
          3.0511111111111107,
          3.4508148148148146,
          3.4508148148148146
        ],
        "y": [
          2.669249179623785,
          0.18828763876226953,
          0.16496780717231144,
          1.2340201407746787,
          0.16359211671004173,
          0.118705762770052,
          1.8139962829070488,
          0.1436866935087003,
          0.12004894719003298,
          1.4727867638627323,
          1.2627900528676324,
          1.3316597866099862,
          1.6181482345532354,
          0.14008696826916256,
          1.8145314054634103,
          0.15363070046624772,
          1.6464047464657439,
          0.22762631554992482
        ]
      },
      "fig4f_FN_rate": {
        "x": [
          0.503,
          1.4023333333333332,
          2.3016666666666667,
          3.2009999999999996
        ],
        "y": [
          0.005494505494505475,
          0.012847965738758016,
          0.0113378684807256,
          0.05594405594405594
        ],
        "yerr": [
          0.002956069670895345,
          0.004916364060320588,
          0.004011734555994795,
          0.016635460739424124
        ]
      },
      "fig4e_TP_rate": {
        "x": [
          0.503,
          1.4023333333333332,
          2.3016666666666667,
          3.2009999999999996
        ],
        "y": [
          0.9989041095890411,
          0.9990375360923965,
          0.9989484752891693,
          1.0
        ],
        "yerr": [
          0.0007744868155677403,
          0.000680237167364666,
          0.0007431492253175129,
          0.0
        ]
      },
      "fig4g_avg_error_distance": {
        "x": [
          0.1,
          0.2,
          0.30000000000000004,
          0.4,
          0.5,
          0.6,
          0.7000000000000001,
          0.8,
          0.9
        ],
        "y_0": [
          0.5498689766773478,
          0.5485924422526172,
          0.5454823034528635,
          0.542133380270347,
          0.5388099768970154,
          0.5376325442589386,
          0.5313955885972983,
          0.5179514435579867,
          0.47362446716210643
        ],
        "y_2": [
          0.5490861088187153,
          0.5490698734940958,
          0.5452613270578497,
          0.5430582522423464,
          0.5394334939123033,
          0.5388375206524519,
          0.530934064485203,
          0.5189515856193497,
          0.4735297356386519
        ],
        "y_4": [
          0.5483321890004753,
          0.5468195483188408,
          0.5454443121070701,
          0.5445601978388496,
          0.5407611401894027,
          0.5401111135809243,
          0.5316658872503285,
          0.5190184187358676,
          0.47326771011634405
        ],
        "y_6": [
          0.5472820275049206,
          0.5485930553894042,
          0.5477764610189039,
          0.5467240891238359,
          0.5433705186167234,
          0.540716592885774,
          0.5315862119285091,
          0.5187748613968866,
          0.47326771011634405
        ]
      },
      "fig4i_avg_FN_rate": {
        "x": [
          0.1,
          0.2,
          0.30000000000000004,
          0.4,
          0.5,
          0.6,
          0.7000000000000001,
          0.8,
          0.9
        ],
        "y_0": [
          0.020161771695520872,
          0.021322754887826673,
          0.023379802115041867,
          0.0246639056229132,
          0.027108960294217437,
          0.028407375114804352,
          0.045306658483890844,
          0.09940042926603904,
          0.45073880401985733
        ],
        "y_2": [
          0.004459343381481199,
          0.00579271139583771,
          0.007898260957139623,
          0.009019988458183904,
          0.010785532581794675,
          0.013074566194649884,
          0.03404426225383333,
          0.09220612526378172,
          0.45000097063488304
        ],
        "y_4": [
          0.0022201675226601798,
          0.003770006308371361,
          0.0048465254472925545,
          0.005456940505475937,
          0.007098548942748932,
          0.010303820160155262,
          0.03089126260444731,
          0.09117265971708925,
          0.44929113592226194
        ],
        "y_6": [
          0.001133233000074823,
          0.0021712952838118475,
          0.0031340598673879035,
          0.004448088100960185,
          0.006557348483644088,
          0.008981511747960549,
          0.03089126260444731,
          0.09024166215319955,
          0.44929113592226194
        ]
      },
      "fig4h_avg_TP_rate": {
        "x": [
          0.1,
          0.2,
          0.30000000000000004,
          0.4,
          0.5,
          0.6,
          0.7000000000000001,
          0.8,
          0.9
        ],
        "y_0": [
          0.9964753982799943,
          0.9976632101650358,
          0.9986470234515935,
          0.9992267244045778,
          0.9996797950688441,
          0.9996681048788583,
          0.9996497373029772,
          0.9997976937082743,
          1.0
        ],
        "y_2": [
          0.9938221864088101,
          0.9962041332770982,
          0.9984011627906977,
          0.9989517819706499,
          0.9993787855257027,
          0.9995164410058027,
          0.999657416923604,
          0.9998008364867557,
          1.0
        ],
        "y_4": [
          0.9863859826043111,
          0.9922406751973863,
          0.9957289293849658,
          0.9977843426883308,
          0.9990774907749077,
          0.9993605115907274,
          0.999659342531085,
          0.9998013902681231,
          1.0
        ],
        "y_6": [
          0.966710182767624,
          0.9775851393188855,
          0.9868084533584601,
          0.9926923628026938,
          0.9962178517397882,
          0.9987303602602762,
          0.9996605566870332,
          0.9998016660055533,
          1.0
        ]
      }
    },
    "figure_5c": {
        "directed": {
            "x": [
                0.18432617187499997,
                0.26672363281249994,
                0.3771972656249999,
                0.4455566406249999,
                0.5468749999999999,
                0.6256103515624999,
                0.7415771484374999,
                0.8270263671874999,
                0.9045410156249998,
                0.9777832031249998,
                1.1206054687499998,
                1.1889648437499998,
                1.1938476562499998,
                1.3323974609374998,
                1.4648437499999998,
                1.5551757812499998,
                1.6131591796874998,
                1.6967773437499998,
                1.8212890624999996
            ],
            "y": [
                0.9979167545918353,
                0.9926150853504345,
                0.9926100882527714,
                0.9914129335890761,
                0.9890108206312619,
                0.9847126705922473,
                0.9838352410943446,
                0.9801601495921479,
                0.9774378372394326,
                0.9749185480616516,
                0.9676876294335163,
                0.9640859869245909,
                0.9611153415004547,
                0.9587879395656601,
                0.9532320686306438,
                0.9450943935089019,
                0.9409276922460013,
                0.9373376759070142,
                0.9289251742537489
            ],
            "yerr": [
                0.002813073852906175,
                0.0053971421004398844,
                0.004357602579290582,
                0.003994905740451844,
                0.0042759177458484305,
                0.004687306460552971,
                0.0044381864329507605,
                0.004823834052880813,
                0.004776452629063816,
                0.004853073501015623,
                0.005012409546223596,
                0.0051122013001303965,
                0.005319890063480752,
                0.005269563411338797,
                0.005352724842193418,
                0.005399382812089229,
                0.005613715785389507,
                0.005625608410359534,
                0.005672133003666645
            ]
        },
        "normal": {
            "x": [
                0.18432617187499997,
                0.26672363281249994,
                0.3771972656249999,
                0.4455566406249999,
                0.5468749999999999,
                0.6256103515624999,
                0.7415771484374999,
                0.8264160156249999,
                0.9045410156249998,
                0.9777832031249998,
                1.1206054687499998,
                1.1883544921874998,
                1.1938476562499998,
                1.3317871093749998,
                1.4660644531249996,
                1.5563964843749998,
                1.6131591796874998,
                1.6973876953124998,
                1.8206787109374998
            ],
            "y": [
                0.9962368859683366,
                0.9904425591652761,
                0.9876840601326796,
                0.9848548326463714,
                0.9832400113543238,
                0.9728441409108433,
                0.9751214168345205,
                0.9647443034372496,
                0.9661232962471039,
                0.9619204809874078,
                0.950195008550794,
                0.9471210812159112,
                0.9466619438922178,
                0.9374364706182188,
                0.934206255349604,
                0.9267769472430529,
                0.9224399254374523,
                0.9202931128543007,
                0.9068945927491181
            ],
            "yerr": [
                0.003881132906585479,
                0.0061726774215989785,
                0.005679818867279383,
                0.005539072935670007,
                0.0052495754317174285,
                0.006308071596637949,
                0.005366846484650469,
                0.006280045719840456,
                0.005900983063581047,
                0.0058428424614473656,
                0.0061524978223844225,
                0.006231652628041491,
                0.006165866467134793,
                0.006405366214119178,
                0.0062722028891457745,
                0.006188824586044515,
                0.006324891975554508,
                0.0062222949318355494,
                0.00635277348273862
            ]
        }
    },
    "figure_5g": {
        "standard_error": {
            "x": [
                0.28868501607849595,
                0.26161375020613453,
                0.4204339905590369,
                0.21330096161774403,
                0.4254102077836411,
                0.33140962545349595,
                0.5674820147592348,
                0.37643714441787596,
                0.5633593234663588,
                0.5616522716029023,
                0.694045416597955,
                0.6440899931975592,
                0.47874752638522416,
                0.5127275210257255,
                0.6571505503792875,
                0.5461760749917545,
                0.6292740713637862,
                0.4983464142892479,
                0.5195235199538257,
                0.5714597676863455,
                0.964097800544195,
                0.5965341049637202,
                0.4952705000824537,
                0.42452447332618726,
                0.5606215987796832,
                0.6365209896520447,
                0.5631338637862796,
                0.40305749093007903,
                0.5297175183459761,
                0.4399684614116094,
                1.2159201589297493,
                0.8728027343749998,
                0.8188534537846305,
                1.1200836906332452,
                1.1203896716276383,
                1.2520420205310023,
                0.9766430213143138,
                0.7659831588060685,
                0.9770778364116094,
                1.1423236776467676,
                0.30553007503298146,
                0.3394617568848944,
                0.3556143325362796,
                0.37083286094162266,
                0.31433910681893135,
                0.3591411661032321,
                0.20611846038093665,
                0.33607986168370707,
                0.3920099666062005,
                0.2708898056151055,
                1.8915906116012529,
                1.5531595275395775,
                1.2736700455557384,
                1.734638465740435,
                1.7674106406662264,
                2.013322734581134,
                1.6945549554749337,
                1.9272615538423479,
                2.082007415690963,
                1.6950863961494063,
                0.1885165010718997,
                0.18308936448713717,
                0.15885244887862793,
                0.1931545287763852,
                0.2092426873763192,
                0.1031800121619393,
                0.17513385863291553,
                0.20310696322559363,
                0.06496459638852241,
                0.16014078990765168,
                1.7048294751813982,
                1.1729056728232188,
                1.2126670978314642,
                1.1283129689561342,
                1.6621692828578492,
                1.4121344976500656,
                1.1730667154518468,
                1.5410169133410287,
                1.140616625783311,
                1.5599072136790895,
                1.8017288248268468,
                1.461349124958773,
                1.690464472707783,
                2.1492427131431393,
                1.4673077022180077,
                1.6326018562417544,
                1.4973421524571238,
                1.8641328434201843,
                2.023806609704815,
                1.5302431614858176
            ],
            "y": [
                0.05331698207125098,
                0.03233981938605686,
                0.04538221185507302,
                0.04363194265903524,
                0.024827653048586806,
                0.041155823742355484,
                0.03015130122955596,
                0.0395719600800619,
                0.02466951149094348,
                0.025249116960547092,
                0.023767281956763264,
                0.022341566990679764,
                0.029408328408274544,
                0.026782244576036507,
                0.0290633232496238,
                0.03629054872626038,
                0.041205005423359975,
                0.028489095870456078,
                0.02953247422981656,
                0.034528615725936095,
                0.02469258685247289,
                0.03180412720643991,
                0.026111676217307162,
                0.029035502903635154,
                0.02949569571186345,
                0.02207913931219153,
                0.021024745479167987,
                0.034270689790165426,
                0.024372311874473352,
                0.03184585100348608,
                0.020771362233133528,
                0.025334194959666885,
                0.02132637945408188,
                0.017008004982453275,
                0.01853027250265663,
                0.019792497297245727,
                0.022922447160822604,
                0.02207010713371509,
                0.02146674975516026,
                0.024137216846231904,
                0.04665523527337266,
                0.11498062880671785,
                0.03529802010572916,
                0.0276689755067524,
                0.032090061669059436,
                0.02735439366437068,
                0.04541937508394499,
                0.03879283631706635,
                0.03672310334706143,
                0.03958679236627694,
                0.01548722072521091,
                0.017308057908714005,
                0.018539597874077125,
                0.014933826563949612,
                0.01618431078065714,
                0.016874284908947997,
                0.01585032795079865,
                0.017777939934980815,
                0.024930383256761907,
                0.01611276612849045,
                0.04169165525036413,
                0.03729716110211256,
                0.038894118527752555,
                0.054558959388161486,
                0.04495782630566374,
                0.08027335918303165,
                0.04562519197253027,
                0.05152239676408907,
                0.05535821359035251,
                0.06380669714884343,
                0.015257854271475668,
                0.018098108130293524,
                0.01878278558727174,
                0.01607932885812287,
                0.017003604790941616,
                0.020022904686033044,
                0.019359884957579388,
                0.016086902676879854,
                0.018898931708288692,
                0.01578190773772566,
                0.020528810479684682,
                0.016937973709425482,
                0.015552688602744722,
                0.019941320114764495,
                0.016877572986687406,
                0.01624627619424442,
                0.016010916706128964,
                0.018067467899722363,
                0.013433727833511794,
                0.017184476102706004
            ]
        }
    }
}
